# Supplementary material for: The Architect Who Lost the Ability to Imagine: The Cerebral Basis of Visual Imagery
Source: Brain Sci. 2020 Jan 21;10(2):59. doi: 10.3390/brainsci10020059 (PMC7071355; doi:10.3390/brainsci10020059)
Supplement: Supplementary file 1 [file brainsci-10-00059-s001.zip › brainsci-677495-supplementary/S1_SupplementaryTable_neuropsych data.xlsx]

## Sheet: Sheet2
Supplementary Table S1. Summary test data from patients and controls. All tests and experiments are described in [40].
This table accompanies the paper "The architect who lost the ability to imagine. The cerebral basis of visual imagery." Thorudottir et al., 2020. Brain Sciences.
	Patient	Control Mean	Control SD	PL518	PL502	PL545	PM006	PM024
Demographics	Laterality			Bilat	Bilat	Bilat	Bilat	R
	Age	61.5217	14.6086	52	55	62	67	66
	Education	15.2391	1.94576	18	17	16	12	16
Low/MidLevel Visual Tests	Visual Field Right % detected	n/a	n/a	100	83	33	80	100
	Visual Field Left % detected	n/a	n/a	75	75	25	43	47
	Visual Acuity_FrACT_LogMAR (with visual aids)	-0.0324444	0.159576	-0.06	-0.1	-0.01	0.08	-0.04
	D15_TotalErrors	1.32609	3.45803	8	1	2	4	5
	Lpost_Total_correct	37.1522	3.62686	38	42	31	27	23
Topographical	WayfindingQuestions	25.7556	5.39004	12	28	8	12	33
Face Perception/Recognition Tests	FaceQuestionnaire	6.82222	3.30488	24	20	0	6	9
	FacesDelayedMatching_ACC	44.3333	2.72196	30	45	44	29	33
	FacesDelayedMatching_trimmedRT	668.371	219.256	1352.8	1144.53	1264.48	823.379	1555.64
	FacesSurpriseRecognition_ACC	11.4186	0.879192	7	7	11	8	8
	FacesSurpriseRecognition_trimmedRT	1796.05	716.553	1924.57	2736.43	2486	2780.75	2454.88
	FaceFamiliarity_FamUnfam_ACC	68.7174	5.80675	52	69	54	54	57
	FaceFamiliarity_Fam_trimmedRT	972.741	199.189	1865.36	1366.56	1804.86	1860.05	2144.8
	CFMT_TotalNoNoise	39.3556	6.47076	30	31	41	17	23
	CFMT_TotalWithNoise	54.2444	11.1725	37	40	55	25	33
	Facenaming_ACC	30.2222	6.76518	22	34	28	14	20
	Facenamming_RecogACC	33.4889	4.7272	22	38	31	18	23
Object Perception/Recognition Tests	ObjectDelayedMatching_ACC	42.4889	3.17392	43	40	41	32	34
	ObjectDelayedMatching_trimmedRT	749.775	211.386	1065.84	1254.85	1396.88	953.5	1085.32
	ObjectSurpriseRecognition_ACC	10.2093	1.18639	8	9	10	7	8
	ObjectSurpriseRecognition_trimmedRT	2108.45	883.684	1716.38	2490.11	4070.9	3311	2224.75
	ObjDecision_RealNotReal_ACC	66.1522	3.50217	65	63	65	62	59
	ObjDec_RealObjects_trimmedRT	1014.35	233.311	1256.31	1131.24	2244.03	1480.77	2629.39
	ObjCategorization_ACC	34.4565	0.780499	35	33	33	35	32
	ObjCategorization_trimmedRT	812.756	144.811	894.647	942.606	1208.12	1265.09	1697.81
	CHMT_TotalNONoise	43.027	2.67173	32	43	43		41
	CHMT_TotalWithNoise	61.7027	4.533	53	63	59		54
	Picturenaming_ACC	36.9783	3.61779	32	40	33	33	40
	Picturenamming_RT	1035.21	176.083	1223.09	832.95	2049.21	1768.39	1639.15
Reading Tests	AdultReadingQ%	13.6957	6.13866	9	7	13	20	18
	WordDelayedMatching_ACC	46.4444	1.73933	48	48	43	41	46
	WordDelayedMatching_trimmedRT	555.732	159.051	690.042	952.875	1289.37	857.268	924.283
	WordSurpriseRecognition_ACC	11.1628	1.17372	12	12	12	12	12
	WordSurpriseRecognition_trimmedRT	1534.29	579.952	1477.17	1453.83	1957.25	2106.96	1688.42
	LexicalDecision_ACC	59.1333	1.07872	59		58	60	55
	LexicalDecision_Word_trimmedRT	774.611	131.529	1190.66		1842.14	1029.27	1817.65
	LexicalDecision_WordLengthEffect	10.8415	19.3864	154.75		225.806	69.725	-6.28912
	WordReading_TotalACC	74.6087	0.773973	75	75	73	71	73
	WordReading_RT	605.964	105.517	974.197	670.053	1921.82	1368.96	1273.05
	WordLengthEffect (ms/l)	6.40766	10.7459	57.4448	24.5	224.993	207.217	54.0983
	TextReading_Neale_ACC	99.5826	0.800695	100	100	100	100	100
	Text_Neale_WPM	172.765	32.5664	186.908	171.642	138.194	130	179.605
